# Supplementary material for: Visual Verticality Perception in Spinal Diseases: A Systematic Review and Meta-Analysis
Source: J Clin Med. 2020 Jun 3;9(6):1725. doi: 10.3390/jcm9061725 (PMC7356295; doi:10.3390/jcm9061725)
Supplement: Supplementary file 1 [file jcm-09-01725-s001.zip]

Archive with 3 entries (3 files):
- Figure S3 Funnel plot scoliosis.tif
- Figure S1 Funnel plot SVV spinal pain.tif
- Figure S2 Funnel plot RFT spinal pain.tif
